# Supplementary material for: Identification of genes and pathways involved in kidney renal clear cell carcinoma
Source: BMC Bioinformatics. 2014 Dec 16;15(Suppl 17):S2. doi: 10.1186/1471-2105-15-S17-S2 (PMC4304191; doi:10.1186/1471-2105-15-S17-S2)
Supplement: Additional File 1 — List of 186 differentially expressed genes and log (FC) ( |log (FC)| > 5). [file 1471-2105-15-S17-S2-S1.xlsx]

## Sheet: Sheet1
Gene	log(FC)		Gene	Log(FC)		Gene	Log(FC)		Gene	Log(FC)
UNCX	8.2575		ADH1C	6.32564		DIO1	5.41313		HTRA4	-5.41295
FXYD4	8.11392		TFAP2B	6.32005		MFSD4	5.40493		RAB42	-5.4854
AQP2	8.05733		SIAH3	6.31108		C11orf53	5.40204		APOC1	-5.50337
GADL1	8.03239		CNTD2	6.24193		C12orf59	5.3537		RTP2	-5.50386
ELF5	7.99461		CSF3	6.18094		HMX2	5.35031		SLC6A3	-5.5205
UMOD	7.98447		CRISP2	6.13348		HS6ST2	5.33678		CD5L	-5.56844
FRG2	7.73018		SEMG2	6.13155		CASR	5.30445		ITIH1	-5.59137
TMEM207	7.63117		CALML3	6.12358		CLDN19	5.29582		IBSP	-5.60299
CALCA	7.62599		ACOT12	6.02304		SERPINA5	5.25599		SAA1	-5.65964
MUC15	7.60522		FAM5C	6.00106		UPF0639	5.23303		MCHR1	-5.69891
RBP2	7.54703		ABCA4	5.99832		GRHL2	5.23023		PTHLH	-5.71546
SLC12A1	7.49561		FLJ45983	5.99099		OR7E91P	5.22852		FABP7	-5.72885
CST9	7.4923		HRG	5.98748		RHCG	5.21979		SAA2	-5.7635
CLCNKA	7.43019		ASB15	5.98092		VSIG8	5.16805		OPN4	-5.79788
DEFB132	7.39257		SLC22A8	5.95821		DDN	5.16558		CA9	-5.85515
KNG1	7.36933		CGA	5.94184		TRPV6	5.1569		PAX9	-5.94545
SLC14A2	7.3289		CLCNKB	5.93716		SCNN1G	5.14675		FABP6	-5.94557
CLDN8	7.25102		AGR3	5.93541		OXGR1	5.14308		SAA4	-6.02455
C16orf11	7.23642		FRMD7	5.88997		EDDM3A	5.12775		CHRNA1	-6.22423
GP2	7.23022		EGF	5.85562		GRM1	5.11308		TEX15	-6.26715
RBMY1A1	7.14428		SLC4A11	5.82202		SLC12A3	5.11238		TNFAIP6	-6.34349
PIK3C2G	7.07622		CA10	5.8115		UMODL1	5.1095		LOC283867	-6.49551
LOC284578	7.07547		NPHS2	5.77276		DNMT3L	5.10621		GUCA2B	-6.59294
ODAM	7.04238		SGCZ	5.77229		SYT7	5.10261		C10orf99	-6.70157
CPNE6	7.01754		CHP2	5.75792		INPP5J	5.0835		LPPR5	-6.77757
CDH18	6.97256		SOST	5.73989		TNNT2	5.05854		BIRC7	-6.82994
TFF1	6.93281		PROZ	5.71754		XPNPEP2	5.04888		CCL18	-7.01806
SLC9A4	6.82284		ADIPOQ	5.6835		NPHS1	5.0468		TBX5	-7.45577
TTTY9B	6.82259		SLC7A13	5.66516		SLC13A2	5.03979		LHX8	-7.83055
FRG2B	6.79255		NELL1	5.66153		GRIK3	-5.00392		MYEOV	-8.03037
RANBP3L	6.74537		RAG2	5.64155		ADAMDEC1	-5.01503		SLC18A3	-8.25976
POU3F4	6.74348		BSND	5.63669		FER1L4	-5.0579		BAAT	-8.47925
SCGB2A2	6.73847		HAO1	5.6209		TMEM155	-5.07037		C4orf7	-10.4467
ATP12A	6.68447		CLDN16	5.61982		CXCR2P1	-5.08342		S100G	-10.8746
ESRRB	6.65917		PSG5	5.61772		CHIT1	-5.09078		PAEP	-11.9307
KRT40	6.61254		HS3ST6	5.61151		LOC400696	-5.10169		MUC17	-12.339
CALB1	6.57363		ACPP	5.59864		LAIR2	-5.10412
CELP	6.5729		GPC5	5.58776		HS3ST2	-5.12716
HCRTR2	6.53136		EPN3	5.58559		VSTM2A	-5.15119
C20orf151	6.52653		NAT8L	5.58104		PADI1	-5.15547
KCNJ1	6.51826		SLC28A2	5.54589		GABRD	-5.20494
EPGN	6.50503		PLA2G4F	5.53939		KRT25	-5.22341
FLJ42875	6.50419		PTGER1	5.52442		NPTX2	-5.22754
SH3GL3	6.50345		GGT6	5.5095		ITGAD	-5.23069
VGLL1	6.49798		EHF	5.5085		IFNG	-5.23918
UGT2A1	6.47453		LOC340094	5.49547		SOX11	-5.25908
FRG2C	6.4715		ALB	5.49322		NDUFA4L2	-5.29134
TYRP1	6.46945		KCNJ10	5.47158		SFTA1P	-5.33705
DUSP9	6.46301		PTPRQ	5.46135		DOC2A	-5.37934
OLFM3	6.34072		PRSS22	5.43808		CYP2J2	-5.40596		Total	186 Genes
